# Supplementary material for: The Relationship Between Attitude Toward Science and Academic Achievement in Science: A Three-Level Meta-Analysis
Source: Front Psychol. 2021 Dec 16;12:784068. doi: 10.3389/fpsyg.2021.784068 (PMC8716559; doi:10.3389/fpsyg.2021.784068)
Supplement: Supplementary file 1 [file Data_Sheet_1.xlsx]

## Sheet: Sheet1
Study name	Publication type	Sample size	Grade	Geographical region	Type of attitude	Measures of achievement	r
Abu-Hilal et al. (2014)	Journal	2170	Middle	Saudi Arabia	Self-efficacy	Standardized	0.238
							0.253
							0.27
					Societal relevance		0.166
							0.163
							0.129
		1929			Self-efficacy		0.257
							0.236
							0.263
					Societal relevance		0.129
							0.085
							0.096
Acar et al. (2015)	Journal	182	Middle	Turkey	Mixed	Unstandardized	0.24
Brooks (2011)	Dissertation	21	Middle	USA	Societal relevance	Standardized	-0.088
							0.434
							-0.106
							-0.038
					Interest		-0.104
							-0.05
							-0.135
Chang & Cheng (2008)	Journal	1044	High	Taiwan	Self-efficacy	Standardized	0.33
					Interest		0.27
					Mixed		0.34
Chi et al. (2017)	Journal	1591	Middle	Shanghai	Interest	Unstandardized	0.107
							0.082
					Mixed		0.073
Cohen & Chang (2020)	Journal	10477	Middle	USA	Mixed	Standardized	0.276
					Self-efficacy		0.333
					Societal relevance		0.23
Diggs (1997)	Dissertation	78	Middle	USA	Mixed	Standardized	0.02
		41					-0.08
Dowey (2013)	Dissertation	284	Middle	USA	Societal relevance	Unstandardized	0.277
							0.162
							0.239
							0.238
					Interest		0.277
							0.14
							0.222
Else-Quest et al. (2013)	Journal	183	High	USA	Self-efficacy	Unstandardized	0.52
					Societal relevance		0.22
					Self-efficacy		0.39
		184			Self-efficacy		0.5
					Societal relevance		0.23
					Self-efficacy		0.22
Freedman (1997)	Journal	88	Middle	USA	Mixed	Unstandardized	0.249
Hacieminoglu (2016)	Journal	3598	Middle	Turkey	Mixed	Unstandardized	0.395
					Self-efficacy		0.268
Hamilton (1982)	Journal	576	Elementary	Jamaica	Mixed	Standardized	0.293
Kesamang & Taiwo (2002)	Journal	395	Middle	Africa	Mixed	Standardized	0.363
Li et al. (2020)	Journal	8352	Mixed	China	Self-efficacy	Standardized	0.22
Liou & Liu (2015)	Journal	4284	Elementary	Taiwan	Self-efficacy	Standardized	0.2
					Interest		0.18
		5042	Middle		Self-efficacy		0.42
					Interest		0.38
Liou et al. (2021)	Journal	3976	Elementary	Taiwan	Self-efficacy	Standardized	0.27
					Interest		0.18
		5605	Middle		Self-efficacy		0.41
					Interest		0.37
Mason et al. (2013)	Journal	213	Elementary	Italian	Self-efficacy	Standardized	0.3
							0.2
						Unstandardized	0.51
							0.44
		202	Middle			Standardized	0.41
							0.28
						Unstandardized	0.52
							0.54
		281	High			Standardized	0.3
							0.18
						Unstandardized	0.37
							0.3
Mattern & Schau (2002)	Journal	438	Middle	USA	Mixed	Unstandardized	0.54
Mungin (2012)	Dissertation	33	Middle	USA	Interest	Unstandardized	0.479
Napier & Riley (1985)	Journal	1576	High	USA	Interest	Unstandardized	0.19
							0.15
							-0.18
							0.21
							0.26
							0.12
							0.18
Ng et al. (2012)	Journal	4466	Middle	Malay	Interest	Standardized	0.2205
		4599		Singapore			0.2625
Nolen (2003)	Journal	377	Middle	USA	Interest	Standardized	0.15
Odom & Bell (2015)	Journal	362	Middle	USA	Mixed	Unstandardized	0.132
Oliver & Simpson (1988)	Journal	315	High	USA	Interest	Standardized	0.03
					Societal relevance		0.05
Oluwatelure (2015)	Journal	1626	Middle	Akoko Land	Mixed	Unstandardized	0.612
Ozel et al. (2013)	Journal	4942	Mixed	Turkey	Interest	Standardized	0.21
					Societal relevance		0.19
							-0.06
					Self-efficacy		0.05
					Interest		0.16
Rennie & Punch (1991)	Journal	183	Middle	Australia	Self-efficacy	Unstandardized	0.66
					Self-efficacy		0.44
					Societal relevance		0.17
					Interest		0.27
					Self-efficacy		0.5
					Self-efficacy		0.38
					Societal relevance		0.13
					Interest		0.28
		159			Self-efficacy		0.37
					Self-efficacy		0.15
					Societal relevance		-0.11
					Interest		0.05
					Self-efficacy		0.28
					Self-efficacy		0.21
					Societal relevance		-0.06
					Interest		0.07
Reynolds & Walberg (1992)	Journal	2535	High	USA	Mixed	Unstandardized	0.343
Salmi et al. (2016)	Journal	1210	Elementary	Finland, Estonia, Latvia and Belgium	Societal relevance	Unstandardized	0.11
					Interest		-0.11
Schibci & Riley (1986)	Journal	673	High	USA	Interest	Unstandardized	0.11
					Interest		0.1
					Societal relevance		0.25
					Interest		0.31
					Interest		0.22
					Self-efficacy		0.16
Singh et al. (2002)	Journal	3227	Mixed	USA	Societal relevance	Standardized	0.122
					Interest		0.249
					Interest		0.253
Smith et al. (2014)	Journal	12569	Elementary	USA	Self-efficacy	Standardized	0.27
					Interest		0.14
		10477			Self-efficacy		0.35
					Interest		0.27
					Societal relevance		0.2
Tucker Drob et al. (2014)	Journal	398750			Interest	Standardized	0.175
Wang & Liou (2017)	Journal	5042	Middle	Taiwan	Self-efficacy	Standardized	0.4
					Interest		0.37
					Societal relevance		0.37
Woodson (1988)	Dissertation	123	Middle	USA	Mixed	Standardized	0.079
Yeen (1994)	Journal	426	Middle	Singapore	Mixed	Standardized	0.15
		463					0.24
Zheng et al. (2019)	Journal	537170			Interest	Standardized	0.203
